# Supplementary material for: Red deer in Iberia: Molecular ecological studies in a southern refugium and inferences on European postglacial colonization history
Source: PLoS One. 2019 Jan 8;14(1):e0210282. doi: 10.1371/journal.pone.0210282 (PMC6324796; doi:10.1371/journal.pone.0210282)
Supplement: S1 Table — The red deer mitochondrial D-loop haplotypes (329 bp) included in the phylogeographic analysis at a European level. (XLSX) [file pone.0210282.s001.xlsx]

## Sheet: Hoja1
S1 Table: The red deer mitochondrial D-loop haplotypes (329 bp) included in the phylogeographic analysis at a European level.
Reference of NETWORK analysis Figure 5		In this study			Biedrzycka et al. 2012			Carden et al. 2012			Fickel et al. 2011			Haanes et al. 2010			Hmwe et al. 2006			McDevitt et al. 2009			Nielson et al. 2008			Nussey et al. 2006			Péres-Espona et al. 2009			Randi et al. 2001			Rosvolt et al. 2012			Skog et al. 2009			Carranza et al. 2016			Frank et al. 2017			Krojerová-Prokesová et al. 2015
Name Haplotype 329bp size	Lineage (Haplogroup)	Name Haplotype 670bp size	Country (Region)	GenBank accession number	Name	Country (Region)	GenBank accession number	Name	Country (Region)	GenBank accession number	Name	Country (Region)	GenBank accession number	Name	Country (Region)	GenBank accession number	Name	Country (Region)	GenBank accession number	Name	Country (Region)	GenBank accession number	Name	Country (Region)	GenBank accession number	Name	Country (Region)	GenBank accession number	Name	Country (Region)	GenBank accession number	Name	Country (Region)	GenBank accession number	Name	Country (Region)	GenBank accession number	Name	Country (Region)	GenBank accession number	Name	Country (Region)	GenBank accession number	Name	Country (Region)	GenBank accession number	Name	Country (Region)	GenBank accession number
Hap_001	A	Hap01	Iberian Peninsula	MK092836																																					H43	C.e.hispanicus - Spain	KT202278
Hap_002	A	Hap02	Iberian Peninsula	MK092837																																		AB1	Spain	DQ520206	H13	C.e.hispanicus - Spain	KT202248
Hap_003	A	Hap03	Iberian Peninsula	MK092838																																					H15	C.e.hispanicus - Spain	KT202250
Hap_004	A	Hap04	Iberian Peninsula	MK092839																									38	Scotland	EF636764							AA2	Spain	DQ520204	H11	C.e.hispanicus - Spain	KT202246
Hap_005	A	Hap05	Iberian Peninsula	MK092840																																		AB6	Spain	DQ520231	H12	C.e.hispanicus - Spain	KT202247
Hap_006	A	Hap06	Iberian Peninsula	MK092841																																					H5	C.e.hispanicus - Spain	KT202240
Hap_006	A	Hap06'	Iberian Peninsula	MK092842
Hap_007	A	Hap07	Iberian Peninsula	MK092843
Hap_008	A	Hap08	Iberian Peninsula	MK092844																																		AB7	Spain	DQ520233	H9	C.e.hispanicus - Spain	KT202244
Hap_008	A																																					AB7	Spain	DQ520233	H35	C.e.hispanicus - Spain	KT202270
Hap_009	A	Hap09	Iberian Peninsula	MK092845																																					H14	C.e.hispanicus - Spain	KT202249
Hap_010	A	Hap10	Iberian Peninsula, Italy	MK092846				IRE6	Ireland	JQ599364	764	Hungary	EU436785	N-Sund-Hj1090	Norway	GU369827	8	UK(Scotland and England)	DQ452082										4	Scotland	EF636730				T1194	Norway	JX861263	AA1	Norway; Spain	DQ520219	H16	C.e.hispanicus - Spain	KT202251	Hap26	Hungary	KX432167
Hap_010	A										BNP009	Hungary	EU436810																6	Scotland	EF636732							AD6	UK(Scotland)	DQ520212	H30	C.e.atlanticus - Norway	KT202265	Hap33	Hungary	KX432174
Hap_010	A										BNP017	Hungary	EU436817																63	Scotland	EF636789
Hap_010	A										BNP018	Hungary	EU436818																64	Scotland	EF636790
Hap_010	A										BNP036	Hungary	EU436828
Hap_010	A										BNP044	Hungary	EU436832
Hap_010	A										BNP050	Hungary	EU436835
Hap_011	A	Hap11	Iberian Peninsula	MK092847				IRE10	Ireland	JQ599368										WK2	Ireland	FJ743499																			H6	Undertermined - Spain, Germany	KT202241
Hap_011	A																																								H44	Undertermined - Spain	KT202279
Hap_012	A	Hap12	Iberian Peninsula	MK092848																																		AB5	Spain	DQ520232	H10	C.e.hispanicus - Spain	KT202245
Hap_012	A																																					AB5	Spain	DQ520232	H40	C.e.hispanicus - Spain	KT202275
Hap_013	A	Hap13	Iberian Peninsula	MK092849																																					H4	C.e.hispanicus - Spain	KT202239
Hap_014	A	Hap14	Iberian Peninsula	MK092850																												C.e.hispanicus		AF291889
Hap_015	A	Hap15	Iberian Peninsula	MK092851																																					H8	C.e.hispanicus - Spain	KT202243
Hap_016	A	Hap16	Iberian Peninsula	MK092852																																					H45	C.e.hispanicus - Spain	KT202280
Hap_017	A	Hap17	Iberian Peninsula	MK092853
Hap_018	A	Hap18	Iberian Peninsula	MK092854
Hap_019	A	Hap19	Iberian Peninsula	MK092855
Hap_020	A	Hap20	Iberian Peninsula	MK092856										NGAulHj1327	Norway	GU369829	10	UK(Scotland and England)	DQ452084										2	Scotland	EF636728				T1215	Norway	JX861260	AC1	Norway	DQ520221	H19	C.e.scoticus/C.e.atlanticus - Scotland/Norway	KT202254				J54E	Czech Republic	KM410101
Hap_020	A													NGAulHj1332	Norway	GU369831													5	Scotland	EF636731							AD5	UK(Scotland)	DQ520213
Hap_020	A													NGAulHj1334	Norway	GU369832													8	Scotland	EF636734
Hap_020	A													NSundHj1093	Norway	GU369828													32	Scotland	EF636758
Hap_020	A													NTysvHj1033	Norway	GU369835													35	Scotland	EF636761
Hap_020	A													NTysvHj1035	Norway	GU369824													48	Scotland	EF636774
Hap_020	A																												50	Scotland	EF636776
Hap_020	A																												59	Scotland	EF636785
Hap_020	A																												61	Scotland	EF636787
Hap_020	A																												62	Scotland	EF636788
Hap_021	A	Hap21	Iberian Peninsula	MK092857																																					H42	C.e.hispanicus - Spain	KT202277
Hap_022	A	Hap22	Iberian Peninsula	MK092858
Hap_023	A	Hap23	Iberian Peninsula	MK092859																																					H20	C.e.hispanicus - Spain	KT202255
Hap_024	A	Hap24	Iberian Peninsula	MK092860
Hap_025	A	Hap25	Iberian Peninsula	MK092861																																					H3	C.e.hispanicus - Spain	KT202238
Hap_026	A	Hap26	Iberian Peninsula	MK092862
Hap_027	A	Hap27	Iberian Peninsula	MK092863																																		AA4	Spain	DQ520229
Hap_027	A	Hap27'	Iberian Peninsula	MK092864
Hap_028	B	Hap45	Italy	MK092883																																		BD	Italy(Sardinia)	DQ520255
Hap_029	B																																					BE	Italy(Sardinia)	DQ520253
Hap_030	B																															C.e.corsicanus		AF291885				BB	Italy(Sardinia)	DQ520251
Hap_031	C	Hap40	Switzerland	MK092878							BNP008	Hungary	EU436809	HunHj1661	Hungary	GU369867																						CA2	Italy(Val di Susa)	DQ520249							J967E	Czech Republic	KM410128
Hap_031	C													HunHj1664	Hungary	GU369870																												Hap3	Hungary	KX432144
Hap_031	C													HunHj1663	Hungary	GU369869																												Hap1	Hungary	KX432142
Hap_031	C													HunHj1665	Hungary	GU369871																												Hap4	Hungary	KX432145
Hap_031	C													HunHj1667	Hungary	GU369856																												Hap5	Hungary	KX432146
Hap_031	C													HunHj1674	Hungary	GU369863																												Hap9	Hungary	KX432150
Hap_031	C																																											Hap11	Hungary	KX432152
Hap_031	C																																											Hap17	Hungary	KX432158
Hap_031	C																																											Hap18	Hungary	KX432159
Hap_031	C																																											Hap22	Hungary	KX432163
Hap_031	C										O209	Hungary	EU436838	HunHj1662	Hungary	GU369868																						CA3	Romania,Czech Republic	DQ520246
Hap_032	C										731	Hungary	EU436767	HunHj1668	Hungary	GU369866																						CA5	Serbia, Hungary	DQ520247
Hap_032	C										736	Hungary	EU436768	HunHj1669	Hungary	GU369858
Hap_032	C										737	Hungary	EU436769	HunHj1671	Hungary	GU369860
Hap_032	C										738	Hungary	EU436770	HunHj1676	Hungary	GU369864
Hap_032	C										741	Hungary	EU436772	HunHj1677	Hungary	GU369865
Hap_032	C										748	Hungary	EU436773	HunHj1678	Hungary	GU369854
Hap_032	C										750	Hungary	EU436775	HunHj1679	Hungary	GU369855
Hap_032	C										752	Hungary	EU436777
Hap_032	C										754	Hungary	EU436779
Hap_032	C										756	Hungary	EU436780
Hap_032	C										762	Hungary	EU436783
Hap_032	C										779	Hungary	EU436788
Hap_032	C										783	Hungary	EU436790
Hap_032	C										784	Hungary	EU436791
Hap_032	C										787	Hungary	EU436794
Hap_032	C										794	Hungary	EU436797
Hap_032	C										844	Hungary	EU436798
Hap_032	C										858	Hungary	EU436799
Hap_032	C										BNP004	Hungary	EU436805
Hap_032	C										BNP024	Hungary	EU436824
Hap_032	C										Labod7	Hungary	EU436837
Hap_033	C																																					CA1	Bulgaria, Romania, Serbia, Italy (Val di Susa)	DQ520248							J728E	Czech Republic	KM410118
Hap_033	C																																														J744E	Czech Republic	KM410121
Hap_034	C																																					CD5	Bulgaria	DQ520243
Hap_035	C																																					CD2	Romania	DQ520241				Hap37	Hungary	KX432178	J84E	Czech Republic	KM410104
Hap_036	C																																					CD6	Romania	DQ520239
Hap_037	C																																					CB2	Italy (Tarvisio)	DQ520237				Hap31	Hungary	KX432172
Hap_038	C	Hap38	Switzerland, Hungary	MK092876							739	Hungary	EU436771																									CB5	Romania, Czech Republic, Italy(Tarvisio, Val di Susa)	DQ520235	H21	C.e.hippelaphus - Czech Republic	KT202256	Hap2	Hungary	KX432143	J320E	Czech Republic	KM410110
Hap_038	C										786	Hungary	EU436793																												H26	C.e.hippelaphus - Czech Republic	KT202261	Hap35	Hungary	KX432176	J361E	Czech Republic	KM410113
Hap_038	C										BNP010	Hungary	EU436811																															Hap36	Hungary	KX432177
Hap_038	C										BNP019	Hungary	EU436819																															Hap38	Hungary	KX432179
Hap_038	C										BNP020	Hungary	EU436820
Hap_038	C										Oe213	Hungary	EU436839
Hap_039	A																																					AA5	Spain	DQ520227
Hap_039	A																																					AA5	Spain	DQ520227
Hap_040	A	Hap37	Switzerland, Czech Republic	MK092874										NOTTer_Hj1353	Norway	GU369850																						AB2	Italy (Val di Susa)	DQ520225							J11E	Czech Republic	KM410099
Hap_040	A	Hap37'	Switzerland	MK092875										NOTTerHj1268	Norway	GU369840
Hap_040	A													NOTTerHj1299	Norway	GU369844
Hap_040	A													NOTTerHj1301	Norway	GU369845
Hap_040	A													NOTTerHj1349	Norway	GU369849
Hap_040	A													NOTTerHj1354	Norway	GU369851
Hap_040	A													NOTTerHj1356	Norway	GU369853
Hap_041	A	Hap47	Norway	MK092885										NGAulHj1330	Norway	GU369830																			T1292	Norway	JX861262	AC4	Norway	DQ520223	H23	C.e.atlanticus - Norway	KT202258
Hap_042	A																13	UK(Scotland and England)	DQ452087										58	Scotland	EF636784							AD10	UK(Scotland)	DQ520217
Hap_043	A	Hap46	Norway	MK092884										N-OTTer-Hj1265	Norway	GU369838	7	UK(Scotland and England)	DQ452081										56	Scotland	EF636782	C.e.atlanticus		AF291888	T1197	Norway	JX861264	AA7	Norway	DQ520215	H29	C.e.atlanticus - Norway	KT202264				J918E	Czech Republic	KM410127
Hap_043	A													N-Sund-Hj1087	Norway	GU369834																									H36	C.e.atlanticus - Norway	KT202271
Hap_043	A													N-Sund-Hj1088	Norway	GU369825
Hap_043	A													N-Sund-Hj1089	Norway	GU369826
Hap_043	A													N-Sund-Hj1091	Norway	GU369833
Hap_043	A													N-OTTer-Hj1266	Norway	GU369839
Hap_043	A													N-OTTer-Hj1282	Norway	GU369841
Hap_043	A													N-OTTer-Hj1288	Norway	GU369842
Hap_043	A													N-OTTer-Hj1291	Norway	GU369843
Hap_043	A													N-OTTer-Hj1337	Norway	GU369846
Hap_043	A													N-OTTer-Hj1341	Norway	GU369847
Hap_043	A													N-OTTer-Hj1347	Norway	GU369848
Hap_043	A													N-OTTer-Hj1355	Norway	GU369852
Hap_044	A							IRE8	Ireland	JQ599366							9	UK(Scotland and England)	DQ452083	SIK1	Ireland	FJ743500							19	Scotland	EF636745							AD8	UK(Scotland)	DQ520211	H17	C.e.scoticus - Scotland	KT202252
Hap_044	A																												68	Scotland	EF636794
Hap_045	A																																					AC5	Germany	DQ520209
Hap_046	A																																					AA10	Spain	DQ520207
Hap_047	A																																					AD7	Romania (In Carphatian Mt)	DQ520205
Hap_048	A							IRE9	Ireland	JQ599367							3	UK(Scotland and England)	DQ452077	MY1	Ireland	FJ743497							18	Scotland	EF636744							AA3	France (Wassy)	DQ520203
Hap_049	A	Hap28	Iberian Peninsula	MK092865																																		AD2	France (Wassy, Chamboro)	DQ520201	H38	C.e.hispanicus - Spain	KT202273
Hap_050	B	Hap34	Switzerland, Italy	MK092871				IRE14	Ireland	JQ599372										SIK2	Ireland	FJ743501				A	Scotland(Rum)	DQ386106										BC	Italy(Sardinia); Spain	DQ520256
Hap_051	B																																					BF	Italy(Sardinia)	DQ520254
Hap_052	B																																					BA	Italy(Sardinia)	DQ520252
Hap_053	C																																					CA6	Romania	DQ520250
Hap_054	C																																					CA4	Romania, Italy(Tarvisio)	DQ520245							J879E	Czech Republic	KM410124
Hap_054	C																																														J895E	Czech Republic	KM410126
Hap_055	C	Hap41	Hungary	MK092879							780	Hungary	EU436789																			C.e.hippelaphus		AF291886				CB1	Italy (Tarvisio, Val di Susa)	DQ520244	H34	C.e.hippelaphus - Czech Republic	KT202269	Hap28	Hungary	KX432169	J220EHun	Hungary	KM410107
Hap_055	C	Hap44	Italy	MK092882							790	Hungary	EU436795																									CD1	Romania, Hungary,Czech Republic, Italy(Tarvisio, Val di Susa)	DQ520238							J309E	Czech Republic	KM410109
Hap_055	C										BNP011	Hungary	EU436812																																		J378E	Czech Republic	KM410115
Hap_055	C										BNP013	Hungary	EU436813																																		J795E	Czech Republic	KM410123
Hap_055	C										BNP016	Hungary	EU436816																																		J1151ESk	Slovakia	KM410133
Hap_055	C										SZT	Hungary	EU436840
Hap_056	C																																					CD3	Hungary	DQ520242
Hap_057	C										715	Hungary	EU436765	HunHj1670	Hungary	GU369859							H4	Danish	EU544182													CD4	Bulgaria, Romania	DQ520240				Hap10	Hungary	KX432151
Hap_057	C										860	Hungary	EU436801																															Hap12	Hungary	KX432153
Hap_057	C										270p	Hungary	EU436766																															Hap14	Hungary	KX432155
Hap_057	C										749	Hungary	EU436774	HunHj1672	Hungary	GU369861
Hap_057	C										753	Hungary	EU436778	HunHj1673	Hungary	GU369862
Hap_057	C										758	Hungary	EU436781
Hap_057	C										759	Hungary	EU436782
Hap_057	C										763	Hungary	EU436784
Hap_057	C										774	Hungary	EU436786
Hap_057	C										778	Hungary	EU436787
Hap_057	C										792	Hungary	EU436796
Hap_057	C										BNP003	Hungary	EU436804
Hap_057	C										BNP027	Hungary	EU436825
Hap_057	C										BNP048	Hungary	EU436833
Hap_058	C																																					CB3	Italy(Val di Susa)	DQ520236
Hap_059	C										BNP021	Hungary	EU436821																									CB4	Italy(Val di Susa)	DQ520234
Hap_059	C										BNP023	Hungary	EU436823
Hap_060	A																																					AB4	Spain	DQ520230
Hap_061	A																																					AA6	Italy(Sardinia)	DQ520228
Hap_062	A																																					AB3	Germany	DQ520226
Hap_063	A																															C.e.hippelaphus		AF291887				AD3	Italy (Mesola)	DQ520224
Hap_064	A	Hap39	Switzerland	MK092877																																		AA8	France(Lochon)	DQ520222
Hap_065	A													NGAulHj1348	Norway	GU369837																			T1296	Norway	JX861261	AC3	Norway	DQ520220	H28	C.e.elaphus - Germany	KT202263
Hap_065	A													NTysvHj1030	Norway	GU369836
Hap_065	A													NTysvHj1032	Norway	GU369821
Hap_065	A													NTysvHj1034	Norway	GU369823
Hap_066	A																						H3	Denmark	EU544181													AC2	Sweden	DQ520218
Hap_067	A							IRE4	Ireland	JQ599362							11	UK(Scotland and England)	DQ452085										66	Scotland	EF636792							AD4	UK(Scotland)	DQ520216	H18	C.e.scoticus - Scotland	KT202253
Hap_068	A																																					AC6	Germany	DQ520214
Hap_069	A																																					AC7	Germany	DQ520210
Hap_070	A	Hap33	England	MK092870				IRE12	Ireland	JQ599370							6	UK(Scotland and England)	DQ452080	NW2	Ireland	FJ743484				B2	Scotland(Rum)	DQ386108	24	Scotland	EF636750							AD9	UK(Scotland)	DQ520208	H27	C.e.scoticus - Scotland	KT202262
Hap_070	A																												25	Scotland	EF636751
Hap_070	A																												53	Scotland	EF636779
Hap_071	A	Hap35	France	MK092872				IRE5	Ireland	JQ599363										NW3	Ireland	FJ743485	H2	Denmark	EU544180				9	Scotland	EF636735							AD1	France(Arc en Barois)	DQ520202				Hap7	Hungary	KX432148
Hap_071	A																												60	Scotland	EF636786
Hap_072	A																																					AA9	France (La Petite-Pierre, Wassy)	DQ520200	H31	C.e.hispanicus - Spain	KT202266
Hap_073	A	Hap30	England	MK092867				IRE3	Ireland	JQ599361							4	UK(Scotland and England)	DQ452078	NW1	Ireland	FJ743483				B3	Scotland(Rum)	DQ386109	16	Scotland	EF636742										H22	C.e.scoticus - Scotland	KT202257				J882E	Czech Republic	KM410125
Hap_074	A	Hap29	England	MK092866																									15	Scotland	EF636741										H24	C.e.scoticus - Scotland	KT202259
Hap_074	A							IRE1	Ireland	JQ599359							2	UK(Scotland and England)	DQ452076	KNP1	Ireland	FJ743486				B4	Scotland(Rum)	DQ386110	1	Scotland	EF636727										H25	C.e.scoticus - Scotland	KT202260
Hap_074	A																			KNP5	Ireland	FJ743490							3	Scotland	EF636729
Hap_074	A																												29	Scotland	EF636755
Hap_074	A																												40	Scotland	EF636766
Hap_075	A							IRE2	Ireland	JQ599360										KNP2	Ireland	FJ743487
Hap_075	A																			KNP3	Ireland	FJ743488
Hap_075	A																			KNP6	Ireland	FJ743491
Hap_075	A																			KNP7	Ireland	FJ743492
Hap_075	A																			SCB2	Ireland	FJ743494
Hap_075	A																			SCB3	Ireland	FJ743495
Hap_076	A																			KNP4	Ireland	FJ743489
Hap_077	A																			SCB1	Ireland	FJ743493
Hap_078	A	Hap32	England, Sweden, Italy	MK092869				IRE7	Ireland	JQ599365										SCB4	Ireland	FJ743496
Hap_079	A	Hap31	England	MK092868				IRE11	Ireland	JQ599369										WK1	Ireland	FJ743498							65	Scotland	EF636791																J1206EIt	Italy, Modena	KM410135
Hap_080	A																			SIK3	Ireland	FJ743502
Hap_081	A																												7	Scotland	EF636733
Hap_082	A																												10	Scotland	EF636736
Hap_083	A																												11	Scotland	EF636737
Hap_084	A																												12	Scotland	EF636738
Hap_085	A																												13	Scotland	EF636739
Hap_086	A																												14	Scotland	EF636740
Hap_087	A																												17	Scotland	EF636743
Hap_088	A																												20	Scotland	EF636746
Hap_089	A																												21	Scotland	EF636747
Hap_090	A																												22	Scotland	EF636748
Hap_091	A																												23	Scotland	EF636749
Hap_092	A																												26	Scotland	EF636752
Hap_093	A																												27	Scotland	EF636753
Hap_094	A																												28	Scotland	EF636754
Hap_095	A																												30	Scotland	EF636756
Hap_096	A																												31	Scotland	EF636757
Hap_097	A																												33	Scotland	EF636759
Hap_098	A																												34	Scotland	EF636760
Hap_099	A																												36	Scotland	EF636762
Hap_099	A																												49	Scotland	EF636775
Hap_100	A																												37	Scotland	EF636763
Hap_101	A																												39	Scotland	EF636765				T1946	Norway(ancient haplotypes)	JX861266
Hap_102	A																												41	Scotland	EF636767
Hap_103	A																												42	Scotland	EF636768
Hap_104	A																												43	Scotland	EF636769
Hap_105	A																												44	Scotland	EF636770
Hap_106	A																												45	Scotland	EF636771
Hap_107	A																												46	Scotland	EF636772
Hap_108	A																												47	Scotland	EF636773
Hap_109	A																												52	Scotland	EF636778
Hap_110	A																												54	Scotland	EF636780
Hap_111	A																												55	Scotland	EF636781
Hap_112	A																												57	Scotland	EF636783
Hap_113	A																												67	Scotland	EF636793
Hap_114	A																												69	Scotland	EF636795
Hap_115	A																												70	Scotland	EF636796																J327E	Czech Republic	KM410111
Hap_115	A																																														J1005E	Czech Republic	KM410132
Hap_116	A	Hap42	Czech Republic	MK092880																									71	Scotland	EF636797
Hap_117	A																												72	Scotland	EF636798
Hap_118	A																												73	Scotland	EF636799
Hap_119	A																												74	Scotland	EF636800
Hap_120	A																									B1	Scotland(Rum)	DQ386107
Hap_121	A																						H1	Denmark	EU544179										T1209	Norway(ancient haplotypes)	JX861265
Hap_121	A																						H5	Denmark	EU544183
Hap_122	A																						H6	Denmark	EU544184
Hap_123	A																						H7	Denmark	EU544185
Hap_124	B							IRE13	Ireland	JQ599371
Hap_125	A							UIST	Ireland	JQ599377
Hap_126	A													NTysvHj1029	Norway	GU369822
Hap_127	A													HunHj1680	Hungary	GU369857
Hap_128	A																																		T1208	Norway(ancient haplotypes)	JX861267
Hap_129	A																																		T1202	Norway(ancient haplotypes)	JX861268
Hap_130	A																																		T1316	Norway(ancient haplotypes)	JX861269
Hap_131	A										751	Hungary	EU436776																															Hap32	Hungary	KX432173	J63ESk	Slovakia	KM410103
Hap_131	A										BNP005	Hungary	EU436806
Hap_131	A										BNP006	Hungary	EU436807
Hap_131	A										BNP007	Hungary	EU436808
Hap_131	A										BNP014	Hungary	EU436814
Hap_131	A										BNP015	Hungary	EU436815
Hap_131	A										BNP022	Hungary	EU436822
Hap_131	A										BNP041	Hungary	EU436829
Hap_131	A										BNP042	Hungary	EU436830
Hap_131	A										BNP049	Hungary	EU436834
Hap_131	A										BNP051	Hungary	EU436836
Hap_132	C										785	Hungary	EU436792
Hap_133	C										859	Hungary	EU436800
Hap_134	A										BNP001	Hungary	EU436802
Hap_134	A										BNP029	Hungary	EU436826
Hap_134	A										BNP033	Hungary	EU436827
Hap_134	A										BNP043	Hungary	EU436831
Hap_135	C										BNP002	Hungary	EU436803
Hap_136	A																1	UK(Scotland and England)	DQ452075
Hap_137	A																5	UK(Scotland and England)	DQ452079
Hap_138	A																12	UK(Scotland and England)	DQ452086																												J1223EIt	Italy, Modena	KM410136
Hap_139	A				hapl4	Poland	HQ534299																																								J19E	Czech Republic	KM410100
Hap_139	A																																														J729E	Czech Republic	KM410119
Hap_140	A				hapl5	Poland; Lithuania	HQ534300																																								J57E	Czech Republic	KM410102
Hap_140	A																																														J85E	Czech Republic	KM410105
Hap_140	A																																														J330E	Czech Republic	KM410112
Hap_141	A				hapl6	Poland	HQ534301																																								J736E	Czech Republic	KM410120
Hap_141	A				hapl7	Poland	HQ534302																																								J982E	Czech Republic	KM410130
Hap_141	A				hapl11	Lithuania	HQ534306
Hap_142	A				hapl8	Poland; Russia	HQ534303
Hap_142	A				hapl13	Poland	HQ534308
Hap_142	A
Hap_143	A				hapl9	Lithuania	HQ534304																																								J988E	Czech Republic	KM410131
Hap_143	A				hapl14	Poland	HQ534309
Hap_143	A				hapl15	Unknown origin	HQ534310
Hap_143	A
Hap_144	A				hapl10	Lithuania	HQ534305
Hap_145	A				hapl12	Poland	HQ534307
Hap_146	A	Hap36	France	MK092873
Hap_147	A	Hap43	Czech Republic	MK092881																																											J301E	Czech Republic	KM410108
Hap_147	A																																														J395E	Czech Republic	KM410116
Hap_148	A																																								H1	C.e.hispanicus - Spain	KT202236
Hap_148	A																																								H37	C.e.hispanicus - Spain	KT202272
Hap_148	A																																								H39	C.e.hispanicus - Spain	KT202274
Hap_149	A																																								H2	C.e.hispanicus - Spain	KT202237
Hap_150	A																																								H7	Undertermined - Spain	KT202242
Hap_151	A																																								H32	C.e.elaphus - Germany	KT202267
Hap_151	A																																								H33	C.e.elaphus - Germany	KT202268
Hap_152	A																																								H41	C.e.hispanicus - Spain	KT202276
Hap_153	C																																											Hap6	Hungary	KX432147
Hap_154	C																																											Hap8	Hungary	KX432149
Hap_155	A																																											Hap13	Hungary	KX432154
Hap_156	C																																											Hap15	Hungary	KX432156
Hap_157	C																																											Hap16	Hungary	KX432157
Hap_158	A																																											Hap19	Hungary	KX432160
Hap_158	A																																											Hap20	Hungary	KX432161
Hap_159	A																																											Hap21	Hungary	KX432162
Hap_160	C																																											Hap23	Hungary	KX432164
Hap_160	C																																											Hap39	Hungary	KX432180
Hap_161	A																																											Hap24	Hungary	KX432165
Hap_162	A																																											Hap25	Hungary	KX432166
Hap_163	A																																											Hap27	Hungary	KX432168
Hap_164	C																																											Hap29	Hungary	KX432170
Hap_165	A																																											Hap30	Hungary	KX432171
Hap_166	C																																											Hap34	Hungary	KX432175
Hap_167	C																																														J170E	Czech Republic	KM410106
Hap_168	C																																														J367E	Czech Republic	KM410114
Hap_169	A																																														J662E	Czech Republic	KM410117
Hap_169	C																																														J969E	Czech Republic	KM410129
Hap_170	C																																														J757E	Czech Republic	KM410122
Hap_171	A																																														J1024E	Czech Republic	KM410134
Hap_172	A
Hap_173	A
Hap_174	A
Hap_175	A
Hap_176	A
Hap_177	A
Hap_178	A
Hap_179	A
Hap_180	A
Hap_181	A
Hap_182	A
Hap_183	C
Hap_183	C
Hap_183	C
Hap_184	C
Hap_185	C
Hap_186	C
Hap_187	C
Hap_188	C
Hap_189	C
Hap_190	C
References:
Biedrzycka A, Solarz W, Okarma H (2012) Hybridization between native and introduced species of deer in Eastern Europe. Journal of Mammalogy, 93, 1331–1341.
Borowski Z, Świsłocka M, Matosiuk M, Mirski P, Krysiuk K, et al. (2016) Purifying selection, density blocking and unnoticed mitochondrial DNA diversity in the red deer, Cervus elaphus. PLoS One 11: 1–17.
Carden RF, McDevitt AD, Zachos FE et al. (2012) Phylogeographic, ancient DNA, fossil and morphometric analyses reveal ancient and modern introductions of a large mammal: the complex case of red deer (Cervus elaphus) in Ireland. Quaternary Science Reviews, 42, 74–84.
Carranza J, Salinas M, de Andrés D, Pérez-González J (2016) Iberian red deer: paraphyletic nature at mtDNA but nuclear markers support its genetic identity. Ecology and Evolution, online preview.DOI:10.1002/ece3.1836
Fickel J, Bubliy OA, Stache A et al. (2012) Crossing the border? Structure of the red deer (Cervus elaphus) population from the Bavarian–Bohemian forest ecosystem. Mammalian Biology - Zeitschrift für Säugetierkunde, 77, 211–220.
Frank K, Bleier N, Tóth B, Sugár L, Horn P, et al. (2017) The presence of Balkan and Iberian red deer (Cervus elaphus) mitochondrial DNA lineages in the Carpathian Basin. Mammalian Biology 86: 48–55.
Haanes H, Røed KH, Mysterud A, Langvatn R, Rosef O (2010) Consequences for genetic diversity and population performance of introducing continental red deer into the northern distribution range. Conservation Genetics, 11, 1653–1665.
Hmwe SS, Zachos FE, Sale JB, Rose HR, Hartl GB (2006) Genetic variability and differentiation in red deer (Cervus elaphus) from Scotland and England. Journal of Zoology, 270, 479–487.
Karaiskou N, Tsakogiannis A, Gkagkavouzis K, Papika S, Latsoudis P, et al. (2014) Greece: A balkan subrefuge for a remnant red deer (cervus elaphus) population. J Hered 105: 334–344.
Krojerova-Prokesova J, Barančeková M, Koubek P (2015) Admixture of eastern and western European red deer lineages as a result of postglacial recolonization of the Czech Republic (Central Europe). Journal Heredity 106: 375–385.
McDevitt AD, Edwards CJ, O’Toole P et al. (2009) Genetic structure of, and hybridisation between, red (Cervus elaphus) and sika (Cervus nippon) deer in Ireland. Mammalian Biology - Zeitschrift für Säugetierkunde, 74, 263–273.
Nielsen EK, Olesen CR, Pertoldi C et al. (2008) Genetic structure of the Danish red deer (Cervus elaphus). Biological Journal of the Linnean Society, 95, 688–701.
Nussey DH, Pemberton J, Donald A, Kruuk LEB (2006) Genetic consequences of human management in an introduced island population of red deer (Cervus elaphus). Heredity, 97, 56–65.
Olivieri C, Marota I, Rizzi E, Ermini L, Fusco L,et al. (2014) Positioning the red deer (Cervus elaphus) hunted by the Tyrolean Iceman into a mitochondrial DNA phylogeny. PLoS One 9.
Pérez-Espona S, Pérez-Barbería FJ, Goodall-Copestake WP et al. (2009) Genetic diversity and population structure of Scottish Highland red deer (Cervus elaphus) populations: a mitochondrial survey. Heredity, 102, 199–210.
Randi E, Mucci N, Claro-Hergueta F, Bonnet A, Douzery EJP (2001) A mitochondrial DNA control region phylogeny of the Cervinae: speciation in Cervus and implications for conservation. Animal Conservation, 4, 1–11.
Rosvold J, Røed KH, Hufthammer AK, Andersen R, Stenøien HK (2012) Reconstructing the history of a fragmented and heavily exploited red deer population using ancient and contemporary DNA. BMC Evolutionary Biology, 12, 191.
Schnitzler A, Granado J, Putelat O, Arbogast RM, Drucker D, et al. (2018) Genetic diversity, genetic structure and diet of ancient and contemporary red deer (Cervus elaphus L.) from north-eastern France. PLoS One 13: 1–19.
Skog A, Zachos FE, Rueness EK et al. (2009) Phylogeography of red deer (Cervus elaphus) in Europe. Journal of Biogeography, 36, 66–77.
[truncated: 12 more columns]
